# Supplementary material for: Endophthalmitis patients in Makassar City: molecular identification of pathogenic fungal profile
Source: BMC Infect Dis. 2024 Nov 19;24:1320. doi: 10.1186/s12879-024-10209-2 (PMC11577830; doi:10.1186/s12879-024-10209-2)
Supplement: Supplementary file 1 — Supplementary Material 1 [file 12879_2024_10209_MOESM1_ESM.xlsx]

## Sheet: Sheet1
Supplementary 1 : Patient – Research Data
Sample Number	Gender	Age	Diagnosis	Modes of transmission	Gram Stain (Yeast)	Fungal Culture	Fungal PCR	DNA Sequencing
1	Male	58	OD Endopthalmitis	Exogenous	Negative	Negative	Negative
2	Male	27	OS Endophthalmitis	Exogenous	Negative	Negative	Negative
3	Male	60	OD Endophthalmitis	Exogenous	Negative	Negative	Negative
4	Female	60	OS Endophthalmitis	Exogenous	Negative	Negative	Negative
5	Male	24	Oculus Dextra Suspec Vitritis DD/ Endophthalmitis	Exogenous	Negative	Negative	Negative
6	Female	50	OS Endophthalmitis	Exogenous	Negative	Negative	Negative
7	Female	51	OD Panophthalmitis + Retinal Attached + PDR + Silicone filled eye 1300, OS Retinal Attached + PDR + Silicone filled Eye 1300 + Post Covid-19	Exogenous	Negative	Negative	Positive	Candida parapsilosis
8	Female	45	OD suspect endophtalmitis, OS pseudophakia	Exogenous	Negative	Negative	Negative
9	Male	37	OD Endophthalmitis	Exogenous	Negative	Negative	Negative
10	Female	2	OD Endophthalmitis + OS Aphakic Glaucoma	Exogenous	Negative	Negative	Negative
11	Male	11	Endophtalmitis OD+Panuveitis+ Traumatic cataract	Exogenous	Negative	Negative	Negative
12	Male	65	OD Endophthalmitis	Exogenous	Negative	Negative	Negative
13	Female	38	OD Endophthalmitis	Exogenous	Negative	Negative	Negative
14	Male	55	OD pseudophakia + Endofthalmitis, OS Senile Mature Cataract	Exogenous	Negative	Negative	Negative
15	Male	11	OS Endophthalmitis (Open Globe injury trauma oculus penetrans, conjunctiva sclera laseration)	Exogenous	Negative	Negative	Negative
16	Male	37	OD Endophthalmitis	Exogenous	Negative	Negative	Negative
17	Female	10	OD Endophthalmitis + Cum hipopion + Keratitis Punctate+PEX Syndrome+ODS Mature cataract (Post Iris Claw reposition ODS Pseudophakia )	Exogenous	Negative	Negative	Negative
18	Male	76	OS Pseudophakia +Endophthalmitis + Vitreous opacity +Pterygium gtd II	Exogenous	Negative	Negative	Negative
19	Male	76	OS Endophthalmitis (POH 2 PhacoTrab konversi ECCE)	Exogenous	Negative	Negative	Negative
20	Male	6	OS Traumatic cataract + corneosclera laceration + Endophthalmitis	Exogenous	Negative	Negative	Negative
21	Female	53	OS Endophthalmitis + pseudophakia	Exogenous	Negative	Negative	Negative
22	Male	15	Endophthalmitis + oculus dextra trauma oculus penentrans + endophtalmitis + suspect retinal detachment	Exogenous	Negative	Negative	Negative
23	Female	60	OS Endophthalmitis	Exogenous	Negative	Negative	Negative
24	Male	54	OS Endophthalmitis	Exogenous	Negative	Negative	Negative
25	Female	58	OD Endophthalmitis	Exogenous	Negative	Negative	Negative
26	Female	2	OD Endophthalmitis	Exogenous	Negative	Negative	Negative
27	Female	10	OD Endophthalmitis	Exogenous	Negative	Negative	Negative
28	Female	60	OS Endophthalmitis	Exogenous	Negative	Negative	Negative
29	Male	48	OS Endophthalmitis	Exogenous	Negative	Negative	Negative
30	Male	40	OD Endophthalmitis	Exogenous	Negative	Negative	Negative
31	Female	2	OS Endophthalmitis	Exogenous	Negative	Negative	Negative
32	Male	63	OS Endophthalmitis	Exogenous	Negative	Negative	Negative
33	Male	36	OS Endophthalmitis	Exogenous	Negative	Negative	Negative
34	Male	76	OS Endophthalmitis	Exogenous	Negative	Negative	Negative
35	Female	10	OS Endophthalmitis	Exogenous	Negative	Negative	Negative
36	Female	10	OD Endophthalmitis	Exogenous	Negative	Negative	Negative
37	Female	66	OD Endophthalmitis	Exogenous	Negative	Negative	Negative
38	Male	60	OS Endophthalmitis	Exogenous	Negative	Negative	Positive	Candida Sp.
39	Male	70	OS Endophthalmitis	Exogenous	Negative	Negative	Negative
40	Male	68	OD Glaukoma Absolut, PEX Syndrome, Endophthalmitis exogen	Exogenous	Negative	Negative	Negative
41	Female	7 months	OS Leukokoria, Endophthalmitis Endogen	Endogenous	Negative	Negative	Negative
42	Female	58	OS Endophthalmitis	Exogenous	Negative	Negative	Negative
43	Female	70	OS Endophthalmitis	Exogenous	Negative	Negative	Negative
44	Male	66	OS Endophthalmitis et causa cornea ulcer, OD moderate NEDR	Exogenous	Negative	Negative	Negative
45	Female	64	OD Endophthalmitis	Exogenous	Negative	Negative	Negative
46	Male	70	OD Endophthalmitis	Exogenous	Negative	Negative	Positive	Candida Sp.
47	Male	40	OS Endophthalmitis	Exogenous	Negative	Negative	Negative
48	Male	40	OD Endophthalmitis	Exogenous	Negative	Negative	Negative
49	Male	75	Endopthalmitis okuli sinistra	Exogenous	Negative	Negative	Negative
50	Male	20	Endophthalmitis Eksogen OD	Exogenous	Negative	Negative	Negative
51	Male	58	OD Pseudophakia + endophthalmitis + secondary glaukoma, OS Senile mature cataract	Exogenous	Negative	Negative	Negative
52	Female	76	OD Endophthalmitis + OS Senile mature cataract	Exogenous	Negative	Negative	Negative
53	Female	58	OS Endophtalmitis	Exogenous	Negative	Negative	Negative
54	Male	69	OD Endophtalmitis	Exogenous	Negative	Negative	Negative
55	Female	59	OS Endophtalmitis	Exogenous	Negative	Negative	Negative
56	Male	23	OD Endophthalmitis	Exogenous	Negative	Negative	Negative
57	Female	64	OS Pseudophakia, Endophthalmitis	Exogenous	Negative	Negative	Negative
58	Female	12	OS Endophthalmitis, Traumatic Cataract, Corne Laceration, et causa Trauma Oculus Penetrans	Exogenous	Negative	Negative	Negative
59	Male	3	OD Trauma Oculus Penetrans, Traumatic Cataract, Suspect Endophthalmitis	Exogenous	Negative	Negative	Negative
60	Female	71	OS Vitreous Opacity e.c. Endophthalmitis ODS Pseudophakia	Exogenous	Negative	Negative	Negative
61	Female	40	OD Suspect Endophthalmitis + Pseudophakia + Post Implantation GDD VGI ec. NVG - OS PACS	Exogenous	Negative	Negative	Negative
62	Male	77	Os vitreous opacity e.c endophthalmitis + Suspect retinal detachment, ODS pseudophakia	Exogenous	Negative	Negative	Negative
63	Female	52	OD Panophthalmitis	Exogenous	Negative	Negative	Negative
64	Male	42	OS Endophthalmitis	Exogenous	Negative	Negative	Negative
65	Male	34	OS Endophthalmitis, Pseudophakia Post Trabeculectomy	Exogenous	Negative	Negative	Negative
66	Female	21	OD Endophthalmitis	Exogenous	Negative	Negative	Negative
67	Male	41	OD Endophthalmitis	Exogenous	Negative	Negative	Negative
68	Male	12	OD Susp. Trauma Oculi Perforans + Suspect Cornea Laceration + Endophthalmitis	Exogenous	Negative	Negative	Negative
69	Male	35	OS Endoftalmitis + Pseudophakia Post Traumatic Cataract	Exogenous	Negative	Negative	Negative
70	Male	58	OS Endophthalmitis	Exogenous	Negative	Negative	Negative
71	Male	65	OD Vitreous Haze	Exogenous	Negative	Negative	Negative
72	Male	76	OS Viterous Opacity ec. Endophthalmitis dd/Uveitis + Pterigium OD Ocular Hypertension	Exogenous	Negative	Negative	Negative
73	Male	57	OS Endophthalmitis + Pseudophakia ODS	Exogenous	Negative	Negative	Negative
74	Female	62	OS Pseudophakia + Endophthalmitis	Exogenous	Negative	Negative	Negative
75	Male	66	OD vitreous opacity ec susp. endophthalmitis	Exogenous	Negative	Negative	Negative
76	Male	66	OD vitreous opacity ec susp. endophthalmitis	Exogenous	Negative	Negative	Negative
77	Male	56	OD cum hipopion ec fungal infection, desmatocele	Exogenous	Negative	Negative	Negative
78	Female	69	OS Endophthalmitis	Exogenous	Negative	Negative	Positive	Lodderomyces beijingensis
79	Male	8	OS Trauma Occuli Penetrans + Endophthalmitis	Exogenous	Negative	Negative	Negatif
80	Female	74	OD Endophthalmitis eksogen	Exogenous	Negative	Negative	Positive	Trichophyton rubrum
81	Male	7	OD Endophthalmitis endogen	Endogenous	Negative	Negative	Negative
82	Male	5	OS Endophthalmitis Eksogen	Exogenous	Negative	Negative	Negative
83	Female	81	OD Endophthalmitis	Exogenous	Negative	Negative	Negative
